# Supplementary material for: Method for the Intraoperative Detection of IDH Mutation in Gliomas with Differential Mobility Spectrometry
Source: Curr Oncol. 2022 May 4;29(5):3252–8. doi: 10.3390/curroncol29050265 (PMC9139325; doi:10.3390/curroncol29050265)
Supplement: Supplementary file 1 [file curroncol-29-00265-s001.zip]

Archive with 1 entries (1 files):
- curroncol-1589436-supplementary.pdf
